# Supplementary material for: Human Cryptic Host Defence Peptide GVF27 Exhibits Anti-Infective Properties against Biofilm Forming Members of the Burkholderia cepacia Complex
Source: Pharmaceuticals (Basel). 2022 Feb 21;15(2):260. doi: 10.3390/ph15020260 (PMC8878536; doi:10.3390/ph15020260)
Supplement: Supplementary file 1 [file pharmaceuticals-15-00260-s001.zip]

Archive with 2 entries (2 files):
- Video S1 Time course of labeled GVF27.mp4
- Video S2 Time course of labeled GVF27 and SYPRO Ruby.mp4
